# Supplementary material for: Phenolic Content and Anti-Inflammatory Activity of Cultivated and Wild-Type Galium odoratum Extracts in Murine Bone Marrow-Derived Macrophages
Source: Antioxidants (Basel). 2024 Nov 25;13(12):1447. doi: 10.3390/antiox13121447 (PMC11672921; doi:10.3390/antiox13121447)
Supplement: Supplementary file 1 [file antioxidants-13-01447-s001.zip]

Archive with 1 entries (1 files):
- antioxidants-3309878-supplementary.pdf
